# Supplementary material for: Associations of MC1R Substitutions With Body Color Variation in a Desert Lizard
Source: Ecol Evol. 2026 Apr 23;16(4):e73481. doi: 10.1002/ece3.73481 (PMC13106876; doi:10.1002/ece3.73481)
Supplement: Supplementary file 1 — Data S1: The nuclear variable loci and amino acid substitutions for each P. versicolor individual. [file ECE3-16-e73481-s002.xlsx]

## Sheet: Sequence Data
Supplementary file 1 The nuclear variable loci and amino acid substitutions for each P. versicolor individual.
		Nucleic acid variable loci										Amino acid variable loci			Protein type
Population(Locality)	Individual identity-genotypes (-1,-2)	51	483	493	504	540	552	600	709	729	861	165	168	237
		C	C	G	A	C	C	T	G	C	G	V	I	V
Non-melanistic population (Guazhou)	GZ-06-1	.	.	.	.	.	.	.	.	.	.	.	.	.	I
	GZ-06-2	.	.	.	.	.	.	.	.	.	.	.	.	.	I
	GZ-10-1	.	.	.	.	.	.	.	.	.	.	.	.	.	I
	GZ-10-2	.	.	.	.	.	.	.	.	.	.	.	.	.	I
	GZ-09-1	.	.	.	.	.	.	.	.	.	.	.	.	.	I
	GZ-09-2	T	T	.	G	.	.	.	.	.	.	.	M	.	II
	GZ-01-1	T	.	.	G	T	T	.	.	.	.	.	M	.	II
	GZ-01-2	T	.	.	G	T	T	.	.	.	.	.	M	.	II
	GZ-07-1	T	.	.	G	T	T	.	.	T	.	.	M	.	II
	GZ-07-2	T	.	.	G	T	T	.	.	T	.	.	M	.	II
	GZ-14-1	.	.	.	G	T	T	.	.	T	.	.	M	.	II
	GZ-14-2	.	T	.	G	.	.	.	.	.	.	.	M	.	II
	GZ-08-1	T	.	.	G	T	T	.	.	.	.	.	M	.	II
	GZ-08-2	T	.	.	G	T	T	.	.	.	.	.	M	.	II
	GZ-03-1	.	.	.	G	.	.	.	.	.	.	.	M	.	II
	GZ-03-2	.	T	.	G	.	.	.	.	.	.	.	M	.	II
	GZ-13-1	.	T	.	G	.	.	.	.	.	.	.	M	.	II
	GZ-13-2	.	T	.	G	.	.	.	.	.	.	.	M	.	II
	GZ-16-1	.	.	.	G	.	.	.	.	.	.	.	M	.	II
	GZ-16-2	.	.	.	G	.	.	.	.	.	.	.	M	.	II
	222222-1	.	.	.	.	.	.	.	.	.	.	.	.	.	I
	222222-2	.	.	.	.	.	.	.	.	.	.	.	.	.	I
	GZ-11-1	.	.	.	.	.	.	.	.	.	.	.	.	.	I
	GZ-11-2	.	.	.	G	T	T	.	.	T	.	.	M	.	II
	GZ-12-1	.	.	.	.	.	.	.	.	T	.	.	.	.	I
	GZ-12-2	.	.	.	G	T	T	.	.	T	.	.	M	.	II
	GZ-05-1	.	.	.	.	.	.	.	.	.	.	.	.	.	I
	GZ-05-2	.	.	.	G	T	T	.	.	T	.	.	M	.	II
	GZ-04-1	.	.	.	.	.	.	.	.	.	.	.	.	.	I
	GZ-04-2	.	.	.	G	T	.	.	.	T	.	.	M	.	II
	GZ-15-1	.	.	.	.	.	.	.	.	T	.	.	.	.	I
	GZ-15-2	.	.	.	G	.	.	.	.	T	.	.	M	.	II
	GZ-02-1	.	.	.	.	.	.	.	.	.	.	.	.	.	I
	GZ-02-2	.	.	.	G	T	T	.	.	T	.	.	M	.	II
Melanistic population (Heishankou)	HSK-23-1	.	.	.	.	.	.	.	.	.	.	.	.	.	I
	HSK-23-2	T	.	.	G	.	.	.	.	.	A	.	M	.	II
	HSK-26-1	.	.	.	.	.	.	.	.	.	.	.	.	.	I
	HSK-26-2	T	.	.	G	.	.	.	.	.	A	.	M	.	II
	VER17-Y-1	.	.	.	.	.	.	.	.	.	.	.	.	.	I
	VER17-Y-2	.	.	.	G	.	.	.	.	.	.	.	M	.	II
	22222-1(2)	.	.	.	.	.	.	.	.	.	.	.	.	.	I
	22222-2(2)	.	.	.	.	.	.	.	.	.	.	.	.	.	I
	VER03-A-1	T	.	.	G	T	T	.	.	T	.	.	M	.	II
	VER03-A-2	T	T	.	G	.	.	.	.	.	.	.	M	.	II
	VER12-S-1	T	.	.	G	T	T	.	.	T	.	.	M	.	II
	VER12-S-2	T	.	.	G	T	T	.	.	T	.	.	M	.	II
	VER24-Y-1	.	.	.	.	.	.	.	.	T	A	.	.	.	I
	VER24-Y-2	.	.	.	G	T	T	.	.	T	.	.	M	.	II
	HSK-21-1	.	.	.	.	.	.	.	.	.	.	.	.	.	I
	HSK-21-2	.	.	.	.	.	.	.	.	T	A	.	.	.	I
	HSK-49-1	.	.	.	.	.	.	.	.	.	.	.	.	.	I
	HSK-49-2	.	.	.	.	T	T	.	.	T	.	.	.	.	I
	VER11-A-1	.	.	.	.	.	.	.	.	.	.	.	.	.	I
	VER11-A-2	.	.	.	.	.	.	.	.	.	.	.	.	.	I
	HSK-47-1	.	.	.	.	.	.	.	.	.	.	.	.	.	I
	HSK-47-2	.	.	.	.	.	.	.	.	.	.	.	.	.	I
	VER18-A-1	.	.	.	.	.	.	.	.	.	.	.	.	.	I
	VER18-A-2	.	.	.	.	.	.	.	.	.	.	.	.	.	I
	VER09-S-1	.	.	.	.	.	.	.	.	.	.	.	.	.	I
	VER09-S-2	.	.	.	.	.	.	.	.	.	.	.	.	.	I
	VER30-1	.	.	.	.	.	.	.	.	.	.	.	.	.	I
	VER30-2	.	.	.	.	.	.	.	.	.	.	.	.	.	I
	VER07-S-1	.	.	.	.	.	.	.	.	.	.	.	.	.	I
	VER07-S-2	.	.	.	.	.	.	.	.	.	.	.	.	.	I
	VER19-A-1	T	.	.	G	.	.	.	.	.	.	.	M	.	II
	VER19-A-2	T	.	.	G	T	T	.	.	T	.	.	M	.	II
	VER28-1	.	T	.	G	.	.	.	.	.	.	.	M	.	II
	VER28-2	T	.	.	G	T	T	.	.	T	.	.	M	.	II
	VER20-A-1	.	.	.	.	.	.	.	.	.	.	.	.	.	I
	VER20-A-2	T	T	.	G	.	.	C	A	.	A	.	M	I	III
	VER23-1	.	.	.	.	.	.	.	.	.	A	.	.	.	I
	VER23-2	T	T	.	G	.	.	C	A	.	A	.	M	I	III
	VER25-S-1	T	.	.	.	.	.	.	.	.	A	.	.	.	I
	VER25-S-2	T	.	.	G	T	T	.	.	T	.	.	M	.	II
	HSK-45-1	.	.	.	.	.	.	.	.	.	.	.	.	.	I
	HSK-45-2	.	.	.	.	.	.	.	.	.	.	.	.	.	I
	HSK-31-1	.	.	.	.	.	.	.	.	.	.	.	.	.	I
	HSK-31-2	.	.	.	.	.	.	.	.	.	.	.	.	.	I
	HSK-19-1	.	.	.	.	.	.	.	.	.	.	.	.	.	I
	HSK-19-2	.	.	.	.	.	.	.	.	.	.	.	.	.	I
	HSK-38-1	.	.	.	.	.	.	.	.	.	.	.	.	.	I
	HSK-38-2	.	.	.	.	.	.	.	.	.	A	.	.	.	I
	HSK-41-1	.	.	.	.	.	.	.	.	.	.	.	.	.	I
	HSK-41-2	.	.	.	.	.	.	.	.	.	.	.	.	.	I
	HSK-43-1	.	.	.	.	.	.	.	.	.	A	.	.	.	I
	HSK-43-2	.	.	.	.	.	.	.	.	.	A	.	.	.	I
	HSK-36-1	.	.	.	.	.	.	.	.	.	.	.	.	.	I
	HSK-36-2	T	T	.	G	.	.	C	A	.	.	.	M	I	III
	HSK-37-1	.	.	.	.	.	.	.	.	T	A	.	.	.	I
	HSK-37-2	T	T	.	G	.	.	C	A	.	.	.	M	I	III
	HSK-40-1	.	.	.	.	.	.	.	.	.	.	.	.	.	I
	HSK-40-2	T	.	.	G	.	.	C	A	.	.	.	M	I	III
	HSK-46-1	.	.	.	.	.	.	.	.	.	A	.	.	.	I
	HSK-46-2	T	.	.	G	.	.	C	A	.	.	.	M	I	III
	HSK-44-1	T	T	.	G	.	.	C	A	.	.	.	M	I	III
	HSK-44-2	T	T	.	G	.	.	C	A	.	.	.	M	I	III
	VER29-A-1	T	T	.	G	.	.	C	A	.	.	.	M	I	III
	VER29-A-2	T	T	.	G	.	.	C	A	.	.	.	M	I	III
	HSK-33-1	.	.	.	.	.	.	.	.	.	.	.	.	.	I
	HSK-33-2	.	T	.	G	.	.	C	A	.	.	.	M	I	III
	HSK-34-1	.	.	.	.	.	.	.	.	.	.	.	.	.	I
	HSK-34-2	.	T	.	G	.	.	.	.	.	.	.	M	.	II
	HSK-20-1	.	T	.	G	.	.	.	.	.	.	.	M	.	II
	HSK-20-2	.	T	.	G	.	.	.	.	.	.	.	M	.	II
	HSK-29-1	.	T	.	G	.	.	.	.	.	.	.	M	.	II
	HSK-29-2	T	.	A	G	.	.	C	.	.	.	I	M	.	IV
	VER04-1	.	T	.	G	.	.	.	.	.	.	.	M	.	II
	VER04-2	T	.	A	G	.	.	C	.	.	.	I	M	.	IV
	VER14-A-1	.	T	.	G	.	.	.	.	.	.	.	M	.	II
	VER14-A-2	.	T	.	G	.	T	.	.	.	.	.	M	.	II
	VER26-A-1	.	T	.	G	.	.	.	.	.	.	.	M	.	II
	VER26-A-2	.	T	.	G	.	.	.	A	.	.	.	M	I	III
	VER13-1	.	T	.	G	.	.	.	.	.	.	.	M	.	II
	VER13-2	.	T	.	G	.	.	.	A	.	.	.	M	I	III
	VER22-1	.	T	.	G	.	.	.	.	.	.	.	M	.	II
	VER22-2	T	T	.	G	.	.	.	.	.	.	.	M	.	II
	VER05-A-1	.	T	.	G	.	.	.	.	.	.	.	M	.	II
	VER05-A-2	.	T	.	G	.	.	.	.	.	.	.	M	.	II
	VER10-A-1	.	T	.	G	.	.	.	.	.	.	.	M	.	II
	VER10-A-2	.	T	.	G	.	.	.	.	.	.	.	M	.	II
	HSK-28-1	T	.	A	G	.	.	C	.	.	.	I	M	.	IV
	HSK-28-2	T	.	A	G	.	.	C	.	.	.	I	M	.	IV
	VER15-A-1	T	.	A	G	.	.	C	.	.	.	I	M	.	IV
	VER15-A-2	T	.	A	G	.	.	C	.	.	.	I	M	.	IV
	HSK-27-1	T	.	A	G	.	.	C	.	.	.	I	M	.	IV
	HSK-27-2	T	.	A	G	.	.	C	.	.	.	I	M	.	IV
	HSK-32-1	T	.	A	G	.	.	C	.	.	.	I	M	.	IV
	HSK-32-2	T	.	A	G	.	.	C	.	.	.	I	M	.	IV
	HSK-25-1	T	.	A	G	.	.	C	.	.	.	I	M	.	IV
	HSK-25-2	T	.	A	G	.	.	C	.	.	.	I	M	.	IV
	VER27-1	T	T	A	G	.	.	.	.	.	.	I	M	.	IV
	VER27-2	T	T	A	G	.	.	C	.	.	.	I	M	.	IV
	VER31-A-1	T	.	A	G	.	.	.	.	.	.	I	M	.	IV
	VER31-A-2	T	.	A	G	.	.	C	.	.	.	I	M	.	IV
	HSK-24-1	.	.	A	G	.	.	C	A	.	.	I	M	I	V
	HSK-24-2	.	.	A	G	.	.	C	A	.	.	I	M	I	V
	HSK-42-1	.	.	.	G	.	.	.	.	.	.	.	M	.	II
	HSK-42-2	.	T	.	G	.	.	.	.	.	.	.	M	.	II
